# Supplementary material for: The Growth Characteristics and the Active Compounds of Cudrania tricuspidata Fruits in Different Cultivation Environments in South Korea
Source: Plants (Basel). 2023 May 25;12(11):2107. doi: 10.3390/plants12112107 (PMC10255359; doi:10.3390/plants12112107)
Supplement: Supplementary file 1 [file plants-12-02107-s001.zip]

Archive with 1 entries (1 files):
- plants-2403777-supplementary.pdf
